# Supplementary material for: Outlining the Phytoconstituents of Greek Clover Herb Extract and Assessment of Its Effect against Foodborne Infections Caused by Salmonella typhimurium
Source: Pharmaceuticals (Basel). 2024 Feb 18;17(2):259. doi: 10.3390/ph17020259 (PMC10892485; doi:10.3390/ph17020259)
Supplement: Supplementary file 1 [file pharmaceuticals-17-00259-s001.zip]

Archive with 1 entries (1 files):
- pharmaceuticals-2849165-supplementary.pdf
